# Supplementary material for: Differential Expression of BARD1 Isoforms in Melanoma
Source: Genes (Basel). 2021 Feb 23;12(2):320. doi: 10.3390/genes12020320 (PMC7927127; doi:10.3390/genes12020320)
Supplement: Supplementary file 1 [file genes-12-00320-s001.zip]

Archive with 9 entries (8 files):
- Suppl_Figure_S3.jpg
- __MACOSX/
- __MACOSX/._Suppl_Figure_S3.jpg
- Suppl_Figure_S2.jpg
- __MACOSX/._Suppl_Figure_S2.jpg
- Suppl_Fig_S1.jpg
- __MACOSX/._Suppl_Fig_S1.jpg
- 20210211 Supplementary materials_RP.pdf
- __MACOSX/._20210211 Supplementary materials_RP.pdf
